# Supplementary material for: A systems pharmacology workflow with experimental validation to assess the potential of anakinra for treatment of focal and segmental glomerulosclerosis
Source: PLoS One. 2019 Mar 28;14(3):e0214332. doi: 10.1371/journal.pone.0214332 (PMC6438574; doi:10.1371/journal.pone.0214332)
Supplement: S1 Table — The table provides values behind the means, standard deviations and other measures reported. (XLSX) [file pone.0214332.s001.xlsx]

## Sheet: data
Group	PPIA mean (duplictes)	IL1b mean (duplictes)	IL1b (norm to PPIA)	Mean (group)	IL1b ExpFC	p-Value
WT	24.28	30.25	-5.97	-6.77667	1	0.00354651
WT	23.675	31.235	-7.56
WT	23.92	30.72	-6.8
ADR	23.7	26.925	-3.225	-3.46333	9.9406
ADR	22.945	26.085	-3.14
ADR	22.7	26.725	-4.025
Group	PPIA mean (duplictes)	IL1b mean (duplictes)	IL1b (norm to PPIA)	Mean (group)	IL1b ExpFC	p-Value
WT	26.9	33.635	-6.735	-6.71333	1	6.09517e-05
WT	27.535	34.335	-6.8
WT	27.08	33.685	-6.605
LPS	25.725	29.92	-4.195	-3.97833	6.65759
LPS	25.6	29.635	-4.035
LPS	26.265	29.97	-3.705
Group	PPIA mean (duplictes)	Col1a1 mean (duplictes)	Col1a1 (norm to PPIA)	Mean (group) (Col1a1 (norm to PPIA)	IL1b ExpFC	NPHS1 mean (duplictes)	NPHS1 (norm to PPIA)	Mean (group) (Col1a1 (norm to PPIA)	IL1b ExpFC
WT	26.9	31.76	-4.86	-4.84667	1	28.04	-1.14	-1.21167	1
WT	27.535	32.07	-4.535			28.82	-1.285
WT	27.08	32.225	-5.145			28.29	-1.21
LPS	25.725	29.94	-4.215	-3.88	1.95432	29.05	-3.325	-2.86833	0.317171
LPS	25.6	29.34	-3.74			28.5	-2.9
LPS	26.265	29.95	-3.685			28.645	-2.38
LPS+anakinra	29.51	31.605	-2.095	-3.53833	2.47655	32.445	-2.935	-3.15333	0.260316
LPS+anakinra	25.36	29.645	-4.285			28.625	-3.265
LPS+anakinra	24.84	29.075	-4.235			28.1	-3.26
model	groups	orig sample Albumin conc(mg/mL)	orig sample Creatinin conc(g/mL)	t18 UACR (mg/g)
BalbC ADR 90% tail vein	ctrl	53.7338	0.0613941	875.227
BalbC ADR 90% tail vein	ctrl	52.2189	0.0597227	874.356
BalbC ADR 90% tail vein	ctrl	66.4886	0.0477609	1392.11
BalbC ADR 90% tail vein	ctrl	52.7235	0.0362213	1455.59
BalbC ADR 90% tail vein	ctrl	24.646	0.0303569	811.876
BalbC ADR 90% tail vein	ctrl	1.35115	0.0478654	28.2282
BalbC ADR 90% tail vein	ctrl	67.0034	0.0534907	1252.62
BalbC ADR 90% tail vein	Anakinra	61.8708	0.0727534	850.419
BalbC ADR 90% tail vein	Anakinra	41.221	0.0548954	750.901
BalbC ADR 90% tail vein	Anakinra	75.2854	0.0228145	3299.9
BalbC ADR 90% tail vein	Anakinra	96.8537	0.0286678	3378.49
BalbC ADR 90% tail vein	Anakinra	92.0806	0.0589472	1562.09
BalbC ADR 90% tail vein	Anakinra	47.1951	0.0683259	690.735
BalbC ADR 90% tail vein	Anakinra	31.4051	0.03283	956.597
BalbC ADR 90% tail vein	Anakinra	28.0136	0.0235331	1190.39
